# Supplementary material for: Forensic analysis of the microbiome of phones and shoes
Source: Microbiome. 2015 May 12;3:21. doi: 10.1186/s40168-015-0082-9 (PMC4427962; doi:10.1186/s40168-015-0082-9)
Supplement: Additional file 5: Table S1. — Summary of goodness of fit and respective Monte Carlo P values for each Procrustes alignment in Figure S4. Table S2. Correlation between PC1 values for floor and shoe samples taken from the same time point (as in Figure 3A) and with a plus or minus 1 time point differential. In all but one case, correlation is highest with no time lag, suggesting an immediate impact of the floor community on the shoe communities. [file 40168_2015_82_MOESM5_ESM.xlsx]

## Sheet: Table_S1
	Person 1		Person 2
	M2	p	M2	p
Left Toe	0.23	< 0.001	0.28	< 0.001
Right Heel	0.35	< 0.001	0.72	0.004
Right Toe	0.41	< 0.001	0.62	< 0.001

## Sheet: Table_S2
		Timepoint Differential
		0	+1	-1
Person 1	LSH	0.784	0.491	0.17
	LST	0.56	0.516	0.178
	RSH	0.789	0.393	0.307
	RST	0.678	0.564	0.368
Person 2	LSH	0.735	0.353	0.384
	LST	0.761	0.311	0.476
	RSH	0.394	0.745	0.488
	RST	0.653	0.372	0.456
